# Supplementary material for: Enough to Feed Ourselves!—Food Plants in Bulgarian Rural Home Gardens
Source: Plants (Basel). 2021 Nov 19;10(11):2520. doi: 10.3390/plants10112520 (PMC8623271; doi:10.3390/plants10112520)
Supplement: Supplementary file 1 [file plants-10-02520-s001.zip]

Archive with 1 entries (1 files):
- plants-1456675-supplementary.pdf
